# Supplementary material for: Two new species of Diaporthe (Diaporthaceae, Diaporthales) associated with tree cankers in ﻿the Netherlands
Source: MycoKeys. 2021 Nov 29;85:31–56. doi: 10.3897/mycokeys.85.73107 (PMC8648711; doi:10.3897/mycokeys.85.73107)
Supplement: XML Treatment for Diaporthe pseudoalnea [file mycokeys.85.73107-treatment1.xml]

<!DOCTYPE tp:taxon-treatment
  PUBLIC "-//TaxonX//DTD Taxonomic Treatment Publishing DTD v0 20100105//EN" "tax-treatment-NSO.dtd">
<tp:taxon-treatment xmlns:tp="http://www.plazi.org/taxpub"><tp:treatment-meta><kwd-group><label>Taxon classification</label><kwd>
              <named-content content-type="kingdom">Fungi</named-content>
            </kwd><kwd>
              <named-content content-type="order">Diaporthales</named-content>
            </kwd><kwd>
              <named-content content-type="family">Diaporthaceae</named-content>
            </kwd></kwd-group><mixed-citation publication-type="journal"><person-group><name><surname>Jiang</surname><given-names>Ning</given-names></name><name><surname>Voglmayr</surname><given-names>Hermann</given-names></name><name><surname>Piao</surname><given-names>Chun-Gen</given-names></name><name><surname>Li</surname><given-names>Yong</given-names></name></person-group><article-title>Two new species of <italic><tp:taxon-name><tp:taxon-name-part taxon-name-part-type="genus" reg="Diaporthe">Diaporthe</tp:taxon-name-part></tp:taxon-name></italic> (<italic><tp:taxon-name><tp:taxon-name-part taxon-name-part-type="genus" reg="Diaporthaceae">Diaporthaceae</tp:taxon-name-part></tp:taxon-name></italic>, <italic><tp:taxon-name><tp:taxon-name-part taxon-name-part-type="genus" reg="Diaporthales">Diaporthales</tp:taxon-name-part></tp:taxon-name></italic>) associated with tree cankers in ﻿the Netherlands</article-title><source>MycoKeys</source><day>29</day><month>11</month><year>2021</year><volume>85</volume><fpage>31</fpage><lpage>56</lpage><pub-id pub-id-type="doi">10.3897/mycokeys.85.73107</pub-id></mixed-citation></tp:treatment-meta><tp:nomenclature><label>﻿</label><tp:taxon-name>
            <object-id xmlns:xlink="http://www.w3.org/1999/xlink" content-type="arpha" xlink:type="simple">ABC17B34-3B5B-5E2F-A337-152C8D79C8D9</object-id>
            <tp:taxon-name-part taxon-name-part-type="genus" reg="Diaporthe">Diaporthe</tp:taxon-name-part>
            <tp:taxon-name-part taxon-name-part-type="species" reg="pseudoalnea">pseudoalnea</tp:taxon-name-part>
            <object-id xmlns:xlink="http://www.w3.org/1999/xlink" content-type="mycobank" xlink:type="simple">840714</object-id>
          </tp:taxon-name><tp:taxon-authority>N. Jiang</tp:taxon-authority><tp:taxon-status xmlns:xlink="http://www.w3.org/1999/xlink" xlink:type="simple">sp. nov.</tp:taxon-status><xref ref-type="fig" rid="F2">Fig. 2</xref></tp:nomenclature><tp:treatment-sec sec-type="etymology" id="SECID0EKBBM"><title>Etymology.</title><p>With reference to <italic><tp:taxon-name><tp:taxon-name-part taxon-name-part-type="genus" reg="Diaporthe">D.</tp:taxon-name-part><tp:taxon-name-part taxon-name-part-type="species" reg="alnea">alnea</tp:taxon-name-part></tp:taxon-name></italic>, which was described from the same host genus, <italic><tp:taxon-name><tp:taxon-name-part taxon-name-part-type="genus" reg="Alnus">Alnus</tp:taxon-name-part></tp:taxon-name></italic>.</p></tp:treatment-sec><tp:treatment-sec sec-type="description" id="SECID0ECCBM"><title>Description.</title><p>Conidiomata pycnidial, discoid, immersed in bark, scattered, erumpent through the bark surface, with a solitary locule. Locule 800–1250 μm diam., undivided. ﻿Conidiophores 22–68.5 × 1.5–3 μm (av. = 39.8 × 2.2 μm, n = 50), cylindrical, attenuate towards the apex, hyaline, slightly brown at base, phialidic, unbranched, straight or slightly curved. Alpha conidia (5.8–)7.1–8.9(–11.2) × (1.5–)1.8–2.2(–2.7) μm (av. = 7.9 × 2.0 μm, n = 50), L/W = 3.2–4.7 (av. = 3.8, n = 50), hyaline, aseptate, subcylindrical with a nearly rounded apex, multi-guttulate, sometimes acute at both ends. Beta conidia not observed.</p><fig id="F2" position="float" orientation="portrait"><object-id xmlns:xlink="http://www.w3.org/1999/xlink" content-type="doi" xlink:type="simple">10.3897/mycokeys.85.73107.figure2</object-id><object-id xmlns:xlink="http://www.w3.org/1999/xlink" content-type="arpha" xlink:type="simple">A2310ACA-89EB-54D6-95F0-0FB45A5402DE</object-id><label>Figure 2.</label><caption><p><italic><tp:taxon-name><tp:taxon-name-part taxon-name-part-type="genus" reg="Diaporthe">Diaporthe</tp:taxon-name-part><tp:taxon-name-part taxon-name-part-type="species" reg="pseudoalnea">pseudoalnea</tp:taxon-name-part></tp:taxon-name></italic> from <italic><tp:taxon-name><tp:taxon-name-part taxon-name-part-type="genus" reg="Alnus">Alnus</tp:taxon-name-part><tp:taxon-name-part taxon-name-part-type="species" reg="glutinosa">glutinosa</tp:taxon-name-part></tp:taxon-name></italic><bold>A–C</bold> habit of conidiomata on branches <bold>D</bold> transverse section of conidiomata <bold>E</bold> longitudinal section through conidiomata <bold>F, G</bold> conidiophores and conidia <bold>H, I</bold> conidia. Scale bars: 2 mm (<bold>A</bold>), 500 μm (<bold>B, C, E</bold>), 200 μm (<bold>D</bold>), 10 μm (<bold>F–I</bold>).</p></caption><graphic xmlns:xlink="http://www.w3.org/1999/xlink" xlink:href="mycokeys-85-031-g002.jpg" position="float" orientation="portrait" xlink:type="simple" id="oo_616467.jpg"><uri content-type="original_file" xlink:type="simple">https://binary.pensoft.net/fig/616467</uri></graphic></fig></tp:treatment-sec><tp:treatment-sec sec-type="description" id="SECID0E3DBM"><title>Culture characters.</title><p>Colonies are initially white with fluffy aerial mycelium, becoming dirty white after 2 weeks, and conidiomata are randomly distributed with orange conidial drops oozing out of the ostioles.</p></tp:treatment-sec><tp:treatment-sec sec-type="material" id="SECID0EBEBM"><title>Specimens examined.</title><p>NETHERLANDS. Utrecht City, on branches of <italic><tp:taxon-name><tp:taxon-name-part taxon-name-part-type="genus" reg="Alnus">Alnus</tp:taxon-name-part><tp:taxon-name-part taxon-name-part-type="species" reg="glutinosa">glutinosa</tp:taxon-name-part></tp:taxon-name></italic>, <named-content xmlns:xlink="http://www.w3.org/1999/xlink" content-type="dwc:verbatimCoordinates" xlink:type="simple"><named-content content-type="geo-json" specific-use="{&#34;type&#34;:&#34;Point&#34;,&#34;coordinates&#34;:[5.192222,52.089444]}" id="NCID0EVEBM" xlink:type="simple">5°11’32” E, 52°05’22” N</named-content></named-content>, 8 Apr. 2019, <italic>N. Jiang</italic> (holotype CAF800005 = JNH0001; ex-type living culture: <abbrev xmlns:xlink="http://www.w3.org/1999/xlink" xlink:title="China Forestry Culture Collection Center" id="ABBRID0E3EBM" xlink:type="simple">CFCC</abbrev> 54190; other living culture: M2A).</p></tp:treatment-sec><tp:treatment-sec sec-type="notes" id="SECID0EAFBM"><title>Notes.</title><p><italic><tp:taxon-name><tp:taxon-name-part taxon-name-part-type="genus" reg="Diaporthe">Diaporthe</tp:taxon-name-part><tp:taxon-name-part taxon-name-part-type="species" reg="nivosa">nivosa</tp:taxon-name-part></tp:taxon-name></italic> and <italic><tp:taxon-name><tp:taxon-name-part taxon-name-part-type="genus" reg="Diaporthe">D.</tp:taxon-name-part><tp:taxon-name-part taxon-name-part-type="species" reg="alnea">alnea</tp:taxon-name-part></tp:taxon-name></italic> were recorded from the host genus <italic><tp:taxon-name><tp:taxon-name-part taxon-name-part-type="genus" reg="Alnus">Alnus</tp:taxon-name-part></tp:taxon-name></italic>. <xref ref-type="bibr" rid="B42">Udayanga et al. (2014)</xref> investigated the lectotype of <italic><tp:taxon-name><tp:taxon-name-part taxon-name-part-type="genus" reg="Diaporthe">Diaporthe</tp:taxon-name-part><tp:taxon-name-part taxon-name-part-type="species" reg="nivosa">nivosa</tp:taxon-name-part></tp:taxon-name></italic> and revealed it as a <italic><tp:taxon-name><tp:taxon-name-part taxon-name-part-type="genus" reg="Melanconis">Melanconis</tp:taxon-name-part></tp:taxon-name></italic> species based on a well-developed ectostromata and the ascospores characteristics, and <xref ref-type="bibr" rid="B23">Jaklitsch and Voglmayr (2020)</xref> treated it as a synonym of <tp:taxon-name><tp:taxon-name-part taxon-name-part-type="genus" reg="Melanconis">Melanconis</tp:taxon-name-part><tp:taxon-name-part taxon-name-part-type="species" reg="marginalis">marginalis</tp:taxon-name-part><tp:taxon-name-part taxon-name-part-type="infraspecific-rank">ssp.</tp:taxon-name-part><tp:taxon-name-part taxon-name-part-type="subspecies" reg="marginalis">marginalis</tp:taxon-name-part></tp:taxon-name>. <italic><tp:taxon-name><tp:taxon-name-part taxon-name-part-type="genus" reg="Diaporthe">D.</tp:taxon-name-part><tp:taxon-name-part taxon-name-part-type="species" reg="alnea">alnea</tp:taxon-name-part></tp:taxon-name></italic> has been reported from the Czech Republic, Germany, the Netherlands and the USA, and both sexual and asexual morphs have been described (<xref ref-type="bibr" rid="B42">Udayanga et al. 2014</xref>). However, applying the <abbrev xmlns:xlink="http://www.w3.org/1999/xlink" xlink:title="Genealogical Phylogenetic Species Recognition" id="ABBRID0E4HBM" xlink:type="simple">GCPSR</abbrev> principle, <italic><tp:taxon-name><tp:taxon-name-part taxon-name-part-type="genus" reg="Diaporthe">D.</tp:taxon-name-part><tp:taxon-name-part taxon-name-part-type="species" reg="alnea">alnea</tp:taxon-name-part></tp:taxon-name></italic> has recently been considered to be a synonym of <italic><tp:taxon-name><tp:taxon-name-part taxon-name-part-type="genus" reg="Diaporthe">Diaporthe</tp:taxon-name-part><tp:taxon-name-part taxon-name-part-type="species" reg="eres">eres</tp:taxon-name-part></tp:taxon-name></italic> (<xref ref-type="bibr" rid="B19">Hilário et al. 2021</xref>), which has also been confirmed in our analyses where the ex-epitype isolate CBS 146.46 of <italic><tp:taxon-name><tp:taxon-name-part taxon-name-part-type="genus" reg="Diaporthe">D.</tp:taxon-name-part><tp:taxon-name-part taxon-name-part-type="species" reg="alnea">alnea</tp:taxon-name-part></tp:taxon-name></italic> is placed within the <italic><tp:taxon-name><tp:taxon-name-part taxon-name-part-type="genus" reg="Diaporthe">D.</tp:taxon-name-part><tp:taxon-name-part taxon-name-part-type="species" reg="eres">eres</tp:taxon-name-part></tp:taxon-name></italic> clade (Fig. <xref ref-type="fig" rid="F1">1</xref>). <italic><tp:taxon-name><tp:taxon-name-part taxon-name-part-type="genus" reg="Diaporthe">Diaporthe</tp:taxon-name-part><tp:taxon-name-part taxon-name-part-type="species" reg="pseudoalnea">pseudoalnea</tp:taxon-name-part></tp:taxon-name></italic> morphologically differs from <italic><tp:taxon-name><tp:taxon-name-part taxon-name-part-type="genus" reg="Diaporthe">D.</tp:taxon-name-part><tp:taxon-name-part taxon-name-part-type="species" reg="alnea">alnea</tp:taxon-name-part></tp:taxon-name></italic> (now <italic><tp:taxon-name><tp:taxon-name-part taxon-name-part-type="genus" reg="Diaporthe">D.</tp:taxon-name-part><tp:taxon-name-part taxon-name-part-type="species" reg="eres">eres</tp:taxon-name-part></tp:taxon-name></italic>) by ﻿its longer conidiophores (22–68.5 × 1.5–3 μm in <italic><tp:taxon-name><tp:taxon-name-part taxon-name-part-type="genus" reg="Diaporthe">D.</tp:taxon-name-part><tp:taxon-name-part taxon-name-part-type="species" reg="pseudoalnea">pseudoalnea</tp:taxon-name-part></tp:taxon-name></italic> vs. 9–16 × 1–2 μm in <italic><tp:taxon-name><tp:taxon-name-part taxon-name-part-type="genus" reg="Diaporthe">D.</tp:taxon-name-part><tp:taxon-name-part taxon-name-part-type="species" reg="alnea">alnea</tp:taxon-name-part></tp:taxon-name></italic>; <xref ref-type="bibr" rid="B42">Udayanga et al. 2014</xref>). In our multi-gene analyses, <italic><tp:taxon-name><tp:taxon-name-part taxon-name-part-type="genus" reg="Diaporthe">D.</tp:taxon-name-part><tp:taxon-name-part taxon-name-part-type="species" reg="pseudoalnea">pseudoalnea</tp:taxon-name-part></tp:taxon-name></italic> forms a distinct phylogenetic lineage which is placed remotely from the isolate CBS 146.46 of <italic><tp:taxon-name><tp:taxon-name-part taxon-name-part-type="genus" reg="Diaporthe">D.</tp:taxon-name-part><tp:taxon-name-part taxon-name-part-type="species" reg="alnea">alnea</tp:taxon-name-part></tp:taxon-name></italic> (Fig. <xref ref-type="fig" rid="F1">1</xref>).</p></tp:treatment-sec><tp:treatment-sec><!--Section generated to contain objects referenced in tp:taxon-treatment.--><fig id="F1" position="float" orientation="portrait"><object-id xmlns:xlink="http://www.w3.org/1999/xlink" content-type="doi" xlink:type="simple">10.3897/mycokeys.85.73107.figure1</object-id><object-id xmlns:xlink="http://www.w3.org/1999/xlink" content-type="arpha" xlink:type="simple">1466BD8D-3DDD-5D2A-878F-A6801E0B550D</object-id><label>Figure 1.</label><caption><p>Phylogram of <italic><tp:taxon-name><tp:taxon-name-part taxon-name-part-type="genus" reg="Diaporthe">Diaporthe</tp:taxon-name-part></tp:taxon-name></italic> resulting from a maximum likelihood analysis based on a combined matrix of <abbrev xmlns:xlink="http://www.w3.org/1999/xlink" xlink:title="internally transcribed spacer" id="ABBRID0EA4AM" xlink:type="simple">ITS</abbrev>, <italic><abbrev xmlns:xlink="http://www.w3.org/1999/xlink" xlink:title="calmodulin" id="ABBRID0EF4AM" xlink:type="simple">cal</abbrev></italic>, <italic><abbrev xmlns:xlink="http://www.w3.org/1999/xlink" xlink:title="histone H3" id="ABBRID0EK4AM" xlink:type="simple">his3</abbrev></italic>, <italic><abbrev xmlns:xlink="http://www.w3.org/1999/xlink" xlink:title="factor 1-alpha" id="ABBRID0EP4AM" xlink:type="simple">tef1</abbrev></italic> and <italic><abbrev xmlns:xlink="http://www.w3.org/1999/xlink" xlink:title="beta-tubulin" id="ABBRID0EU4AM" xlink:type="simple">tub2</abbrev></italic>. Numbers above the branches indicate <abbrev xmlns:xlink="http://www.w3.org/1999/xlink" xlink:title="Maximum Likelihood" id="ABBRID0EY4AM" xlink:type="simple">ML</abbrev> bootstraps (left, <abbrev xmlns:xlink="http://www.w3.org/1999/xlink" xlink:title="Maximum Likelihood" id="ABBRID0E34AM" xlink:type="simple">ML</abbrev> BS ≥ 50 %) and Bayesian Posterior Probabilities (right, <abbrev xmlns:xlink="http://www.w3.org/1999/xlink" xlink:title="Bayesian Posterior Probabilities" id="ABBRID0EA5AM" xlink:type="simple">BPP</abbrev> ≥ 0.75). The tree is rooted with <italic><tp:taxon-name><tp:taxon-name-part taxon-name-part-type="genus" reg="Diaporthella">Diaporthella</tp:taxon-name-part><tp:taxon-name-part taxon-name-part-type="species" reg="corylina">corylina</tp:taxon-name-part></tp:taxon-name></italic>. Isolates from present study are marked in blue.</p></caption><graphic xmlns:xlink="http://www.w3.org/1999/xlink" xlink:href="mycokeys-85-031-g001.jpg" position="float" orientation="portrait" xlink:type="simple" id="oo_616621.jpg"><uri content-type="original_file" xlink:type="simple">https://binary.pensoft.net/fig/616621</uri></graphic></fig></tp:treatment-sec><ref-list><ref id="B42"><mixed-citation xmlns:xlink="http://www.w3.org/1999/xlink" xlink:type="simple"><person-group><name name-style="western"><surname>Udayanga</surname><given-names>D</given-names></name><name name-style="western"><surname>Castlebury</surname><given-names>LA</given-names></name><name name-style="western"><surname>Rossman</surname><given-names>AY</given-names></name><name name-style="western"><surname>Hyde</surname><given-names>KD</given-names></name></person-group> (<year>2014</year>) <article-title>Species limits in <italic><tp:taxon-name><tp:taxon-name-part taxon-name-part-type="genus">Diaporthe</tp:taxon-name-part></tp:taxon-name></italic>: molecular re-assessment of <italic><tp:taxon-name><tp:taxon-name-part taxon-name-part-type="genus">D.</tp:taxon-name-part><tp:taxon-name-part taxon-name-part-type="species">citri</tp:taxon-name-part></tp:taxon-name></italic>, <italic><tp:taxon-name><tp:taxon-name-part taxon-name-part-type="genus">D.</tp:taxon-name-part><tp:taxon-name-part taxon-name-part-type="species">cytosporella</tp:taxon-name-part></tp:taxon-name></italic>, <italic><tp:taxon-name><tp:taxon-name-part taxon-name-part-type="genus">D.</tp:taxon-name-part><tp:taxon-name-part taxon-name-part-type="species">foeniculina</tp:taxon-name-part></tp:taxon-name></italic> and <italic><tp:taxon-name><tp:taxon-name-part taxon-name-part-type="genus">D.</tp:taxon-name-part><tp:taxon-name-part taxon-name-part-type="species">rudis</tp:taxon-name-part></tp:taxon-name></italic>.</article-title><source>Persoonia</source><volume>32</volume>: <fpage>83</fpage>–<lpage>101</lpage>. <ext-link xlink:type="simple" ext-link-type="doi" xlink:href="10.3767/003158514X679984">https://doi.org/10.3767/003158514X679984</ext-link></mixed-citation></ref><ref id="B23"><mixed-citation xmlns:xlink="http://www.w3.org/1999/xlink" xlink:type="simple"><person-group><name name-style="western"><surname>Jaklitsch</surname><given-names>WM</given-names></name><name name-style="western"><surname>Voglmayr</surname><given-names>H</given-names></name></person-group> (<year>2020</year>) <article-title>The genus <tp:taxon-name><tp:taxon-name-part taxon-name-part-type="genus">Melanconis</tp:taxon-name-part> (<tp:taxon-name-part taxon-name-part-type="subgenus">Diaporthales</tp:taxon-name-part>)</tp:taxon-name>.</article-title><source>MycoKeys</source><volume>63</volume>: <fpage>69</fpage>–<lpage>117</lpage>. <ext-link xlink:type="simple" ext-link-type="doi" xlink:href="10.3897/mycokeys.63.49054">https://doi.org/10.3897/mycokeys.63.49054</ext-link></mixed-citation></ref><ref id="B19"><mixed-citation xmlns:xlink="http://www.w3.org/1999/xlink" xlink:type="simple"><person-group><name name-style="western"><surname>Hilário</surname><given-names>S</given-names></name><name name-style="western"><surname>Gonçalves</surname><given-names>MF</given-names></name><name name-style="western"><surname>Alves</surname><given-names>A</given-names></name></person-group> (<year>2021</year>) Using genealogical concordance and coalescent-based species delimitation to asess species boundaries in the <italic><tp:taxon-name><tp:taxon-name-part taxon-name-part-type="genus">Diaporthe</tp:taxon-name-part><tp:taxon-name-part taxon-name-part-type="species">eres</tp:taxon-name-part></tp:taxon-name></italic> complex. Journal of <tp:taxon-name><tp:taxon-name-part taxon-name-part-type="kingdom">Fungi</tp:taxon-name-part></tp:taxon-name> 7: 507. <ext-link xlink:type="simple" ext-link-type="doi" xlink:href="10.3390/jof7070507">https://doi.org/10.3390/jof7070507</ext-link></mixed-citation></ref></ref-list></tp:taxon-treatment>
