# Supplementary material for: Two new species of Diaporthe (Diaporthaceae, Diaporthales) associated with tree cankers in ﻿the Netherlands
Source: MycoKeys. 2021 Nov 29;85:31–56. doi: 10.3897/mycokeys.85.73107 (PMC8648711; doi:10.3897/mycokeys.85.73107)
Supplement: XML Treatment for Diaporthe silvicola [file mycokeys.85.73107-treatment2.xml]

<!DOCTYPE tp:taxon-treatment
  PUBLIC "-//TaxonX//DTD Taxonomic Treatment Publishing DTD v0 20100105//EN" "tax-treatment-NSO.dtd">
<tp:taxon-treatment xmlns:tp="http://www.plazi.org/taxpub"><tp:treatment-meta><kwd-group><label>Taxon classification</label><kwd>
              <named-content content-type="kingdom">Fungi</named-content>
            </kwd><kwd>
              <named-content content-type="order">Diaporthales</named-content>
            </kwd><kwd>
              <named-content content-type="family">Diaporthaceae</named-content>
            </kwd></kwd-group><mixed-citation publication-type="journal"><person-group><name><surname>Jiang</surname><given-names>Ning</given-names></name><name><surname>Voglmayr</surname><given-names>Hermann</given-names></name><name><surname>Piao</surname><given-names>Chun-Gen</given-names></name><name><surname>Li</surname><given-names>Yong</given-names></name></person-group><article-title>Two new species of <italic><tp:taxon-name><tp:taxon-name-part taxon-name-part-type="genus" reg="Diaporthe">Diaporthe</tp:taxon-name-part></tp:taxon-name></italic> (<italic><tp:taxon-name><tp:taxon-name-part taxon-name-part-type="genus" reg="Diaporthaceae">Diaporthaceae</tp:taxon-name-part></tp:taxon-name></italic>, <italic><tp:taxon-name><tp:taxon-name-part taxon-name-part-type="genus" reg="Diaporthales">Diaporthales</tp:taxon-name-part></tp:taxon-name></italic>) associated with tree cankers in ﻿the Netherlands</article-title><source>MycoKeys</source><day>29</day><month>11</month><year>2021</year><volume>85</volume><fpage>31</fpage><lpage>56</lpage><pub-id pub-id-type="doi">10.3897/mycokeys.85.73107</pub-id></mixed-citation></tp:treatment-meta><tp:nomenclature><tp:taxon-name>
            <object-id xmlns:xlink="http://www.w3.org/1999/xlink" content-type="arpha" xlink:type="simple">A563ADB6-35CD-5A06-9D98-8A27FCC9D26A</object-id>
            <tp:taxon-name-part taxon-name-part-type="genus" reg="Diaporthe">Diaporthe</tp:taxon-name-part>
            <tp:taxon-name-part taxon-name-part-type="species" reg="silvicola">silvicola</tp:taxon-name-part>
            <object-id xmlns:xlink="http://www.w3.org/1999/xlink" content-type="mycobank" xlink:type="simple">840715</object-id>
          </tp:taxon-name><tp:taxon-authority>N. Jiang</tp:taxon-authority><tp:taxon-status xmlns:xlink="http://www.w3.org/1999/xlink" xlink:type="simple">sp. nov.</tp:taxon-status><xref ref-type="fig" rid="F3">Fig. 3</xref></tp:nomenclature><tp:treatment-sec sec-type="etymology" id="SECID0EXNBM"><title>Etymology.</title><p>Name from “<italic>silva</italic>” = forest and “-<italic>cola</italic>” = inhabiting; with reference to its woody host.</p></tp:treatment-sec><tp:treatment-sec sec-type="description" id="SECID0EBOBM"><title>Description.</title><p>Conidiomata pycnidial, conical, immersed in bark, scattered, erumpent through the bark surface, with a solitary locule. Locule 450–700 μm diam., undivided. Conidiophores 6.5–25 × 1.5–4 μm (av. = 15.4 × 2.4 μm, n = 50), cylindrical, attenuate towards the apex, hyaline, slightly brown, phialidic, unbranched, slightly curved. ﻿Alpha conidia (9.2–)10.1–12.3(–13.5) × (3.8–)4.2–4.9(–5.2) μm (av. = 11.5 × 4.5 μm, n = 50), L/W = 2.0–3.2 (av. = 2.5, n = 50), hyaline, aseptate, fusiform to oval, multi-guttulate, acute at both ends. Beta conidia not observed.</p><fig id="F3" position="float" orientation="portrait"><object-id xmlns:xlink="http://www.w3.org/1999/xlink" content-type="doi" xlink:type="simple">10.3897/mycokeys.85.73107.figure3</object-id><object-id xmlns:xlink="http://www.w3.org/1999/xlink" content-type="arpha" xlink:type="simple">B7CA24DC-BAEA-551C-A322-BB654BBAD7BB</object-id><label>Figure 3.</label><caption><p><italic><tp:taxon-name><tp:taxon-name-part taxon-name-part-type="genus" reg="Diaporthe">Diaporthe</tp:taxon-name-part><tp:taxon-name-part taxon-name-part-type="species" reg="silvicola">silvicola</tp:taxon-name-part></tp:taxon-name></italic> from <italic><tp:taxon-name><tp:taxon-name-part taxon-name-part-type="genus" reg="Fraxinus">Fraxinus</tp:taxon-name-part><tp:taxon-name-part taxon-name-part-type="species" reg="excelsior">excelsior</tp:taxon-name-part></tp:taxon-name></italic><bold>A–C</bold> habit of conidiomata on branches <bold>D</bold> transverse section of conidiomata <bold>E</bold> longitudinal section through conidiomata <bold>F, I</bold> conidia <bold>G, H</bold> conidiophores and conidia. Scale bars: 2 mm (<bold>A</bold>), 1 mm (<bold>B</bold>), 500 μm (<bold>C</bold>), 200 μm (<bold>D, E</bold>), 10 μm (<bold>F–I</bold>).</p></caption><graphic xmlns:xlink="http://www.w3.org/1999/xlink" xlink:href="mycokeys-85-031-g003.jpg" position="float" orientation="portrait" xlink:type="simple" id="oo_616468.jpg"><uri content-type="original_file" xlink:type="simple">https://binary.pensoft.net/fig/616468</uri></graphic></fig></tp:treatment-sec><tp:treatment-sec sec-type="description" id="SECID0E4PBM"><title>Culture characters.</title><p>Colonies are initially white, aerial mycelium turning grey at edges of plate, yellowish pigmentation developing in centre, conidiomata not produced until 2 weeks.</p></tp:treatment-sec><tp:treatment-sec sec-type="material" id="SECID0ECQBM"><title>Specimens examined.</title><p>﻿NETHERLANDS. Utrecht City, on branches of <italic><tp:taxon-name><tp:taxon-name-part taxon-name-part-type="genus" reg="Fraxinus">Fraxinus</tp:taxon-name-part><tp:taxon-name-part taxon-name-part-type="species" reg="excelsior">excelsior</tp:taxon-name-part></tp:taxon-name></italic> in the forest ecosystem, <named-content xmlns:xlink="http://www.w3.org/1999/xlink" content-type="dwc:verbatimCoordinates" xlink:type="simple"><named-content content-type="geo-json" specific-use="{&#34;type&#34;:&#34;Point&#34;,&#34;coordinates&#34;:[5.176667,52.092222]}" id="NCID0EWQBM" xlink:type="simple">5°10’36” E, 52°05’32” N</named-content></named-content>, 6 Jun. 2019, <italic>N. Jiang</italic> (holotype CAF800006 = JNH0002; ex-type living culture: <abbrev xmlns:xlink="http://www.w3.org/1999/xlink" xlink:title="China Forestry Culture Collection Center" id="ABBRID0E4QBM" xlink:type="simple">CFCC</abbrev> 54191; other living culture: M79).</p></tp:treatment-sec><tp:treatment-sec sec-type="notes" id="SECID0EBRBM"><title>Notes.</title><p><italic><tp:taxon-name><tp:taxon-name-part taxon-name-part-type="genus" reg="Diaporthe">Diaporthe</tp:taxon-name-part><tp:taxon-name-part taxon-name-part-type="species" reg="fraxini-angustifoliae">fraxini-angustifoliae</tp:taxon-name-part></tp:taxon-name></italic> was reported from <tp:taxon-name><tp:taxon-name-part taxon-name-part-type="genus" reg="Fraxinus">Fraxinus</tp:taxon-name-part><tp:taxon-name-part taxon-name-part-type="species" reg="angustifolia">angustifolia</tp:taxon-name-part><tp:taxon-name-part taxon-name-part-type="infraspecific-rank">subsp.</tp:taxon-name-part><tp:taxon-name-part taxon-name-part-type="subspecies" reg="oxycarpa">oxycarpa</tp:taxon-name-part></tp:taxon-name> cv. Claret Ash in Australia (<xref ref-type="bibr" rid="B39">Tan et al. 2013</xref>). <italic><tp:taxon-name><tp:taxon-name-part taxon-name-part-type="genus" reg="Diaporthe">D.</tp:taxon-name-part><tp:taxon-name-part taxon-name-part-type="species" reg="fraxinicola">fraxinicola</tp:taxon-name-part></tp:taxon-name></italic> was described from <italic><tp:taxon-name><tp:taxon-name-part taxon-name-part-type="genus" reg="Fraxinus">Fraxinus</tp:taxon-name-part><tp:taxon-name-part taxon-name-part-type="species" reg="chinensis">chinensis</tp:taxon-name-part></tp:taxon-name></italic> in China (<xref ref-type="bibr" rid="B48">Yang et al. 2018</xref>). However, <italic><tp:taxon-name><tp:taxon-name-part taxon-name-part-type="genus" reg="Diaporthe">D.</tp:taxon-name-part><tp:taxon-name-part taxon-name-part-type="species" reg="silvicola">silvicola</tp:taxon-name-part></tp:taxon-name></italic> from <italic><tp:taxon-name><tp:taxon-name-part taxon-name-part-type="genus" reg="Fraxinus">Fraxinus</tp:taxon-name-part><tp:taxon-name-part taxon-name-part-type="species" reg="excelsior">excelsior</tp:taxon-name-part></tp:taxon-name></italic> in Netherlands differs from <italic><tp:taxon-name><tp:taxon-name-part taxon-name-part-type="genus" reg="Diaporthe">D.</tp:taxon-name-part><tp:taxon-name-part taxon-name-part-type="species" reg="fraxini-angustifoliae">fraxini-angustifoliae</tp:taxon-name-part></tp:taxon-name></italic> and <italic><tp:taxon-name><tp:taxon-name-part taxon-name-part-type="genus" reg="Diaporthe">D.</tp:taxon-name-part><tp:taxon-name-part taxon-name-part-type="species" reg="fraxinicola">fraxinicola</tp:taxon-name-part></tp:taxon-name></italic> by obviously larger alpha conidia (9.2–13.5 × 3.8–5.2 μm in <italic><tp:taxon-name><tp:taxon-name-part taxon-name-part-type="genus" reg="Diaporthe">D.</tp:taxon-name-part><tp:taxon-name-part taxon-name-part-type="species" reg="silvicola">silvicola</tp:taxon-name-part></tp:taxon-name></italic> vs. 4–10 × 2–3 μm in <italic><tp:taxon-name><tp:taxon-name-part taxon-name-part-type="genus" reg="Diaporthe">D.</tp:taxon-name-part><tp:taxon-name-part taxon-name-part-type="species" reg="fraxini-angustifoliae">fraxini-angustifoliae</tp:taxon-name-part></tp:taxon-name></italic> vs. 7–10 × 2.9–3.2 μm in <italic><tp:taxon-name><tp:taxon-name-part taxon-name-part-type="genus" reg="Diaporthe">D.</tp:taxon-name-part><tp:taxon-name-part taxon-name-part-type="species" reg="fraxinicola">fraxinicola</tp:taxon-name-part></tp:taxon-name></italic>; <xref ref-type="bibr" rid="B39">Tan et al. 2013</xref>; <xref ref-type="bibr" rid="B48">Yang et al. 2018</xref>).</p></tp:treatment-sec><ref-list><ref id="B39"><mixed-citation xmlns:xlink="http://www.w3.org/1999/xlink" xlink:type="simple"><person-group><name name-style="western"><surname>Tan</surname><given-names>YP</given-names></name><name name-style="western"><surname>Edwards</surname><given-names>J</given-names></name><name name-style="western"><surname>Grice</surname><given-names>KRE</given-names></name><name name-style="western"><surname>Shivas</surname><given-names>RG</given-names></name></person-group> (<year>2013</year>) <article-title>Molecular phylogenetic analysis reveals six new species of <italic><tp:taxon-name><tp:taxon-name-part taxon-name-part-type="genus">Diaporthe</tp:taxon-name-part></tp:taxon-name></italic> from Australia.</article-title><source>Fungal Diversity</source><volume>61</volume>: <fpage>251</fpage>–<lpage>260</lpage>. <ext-link xlink:type="simple" ext-link-type="doi" xlink:href="10.1007/s13225-013-0242-9">https://doi.org/10.1007/s13225-013-0242-9</ext-link></mixed-citation></ref><ref id="B48"><mixed-citation xmlns:xlink="http://www.w3.org/1999/xlink" xlink:type="simple"><person-group><name name-style="western"><surname>Yang</surname><given-names>Q</given-names></name><name name-style="western"><surname>Fan</surname><given-names>XL</given-names></name><name name-style="western"><surname>Guarnaccia</surname><given-names>V</given-names></name><name name-style="western"><surname>Tian</surname><given-names>CM</given-names></name></person-group> (<year>2018</year>) <article-title>High diversity of <italic><tp:taxon-name><tp:taxon-name-part taxon-name-part-type="genus">Diaporthe</tp:taxon-name-part></tp:taxon-name></italic> species associated with dieback diseases in China, with twelve new species described.</article-title><source>MycoKeys</source><volume>39</volume>: <fpage>97</fpage>–<lpage>149</lpage>. <ext-link xlink:type="simple" ext-link-type="doi" xlink:href="10.3897/mycokeys.39.26914">https://doi.org/10.3897/mycokeys.39.26914</ext-link></mixed-citation></ref></ref-list></tp:taxon-treatment>
